# Supplementary material for: Conventional Therapies Do Not Prolong the Prognosis of Hepatocellular Carcinoma Patients with Extrahepatic Metastases under Receiving of Tyrosine Kinase Inhibitors
Source: Cancers (Basel). 2022 Jan 31;14(3):752. doi: 10.3390/cancers14030752 (PMC8833467; doi:10.3390/cancers14030752)
Supplement: Supplementary file 1 [file cancers-14-00752-s001.zip]

Archive with 1 entries (1 files):
- cancers-1547617-supplementary.pdf
